# Supplementary material for: Material stock and environmental burdens of coastal bridge infrastructure in China: A bottom-up life cycle perspective
Source: PLoS One. 2026 Mar 18;21(3):e0339684. doi: 10.1371/journal.pone.0339684 (PMC12998831; doi:10.1371/journal.pone.0339684)
Supplement: S1 File — S1 Supplementary_All_Bridge_Points and PropertyInfo.xlsx. Spatial and attribute dataset of all cross-sea bridges analyzed in this study, including geographic coordinates (longitude and latitude), bridge names, bridge lengths, and structural types. S2 Supplementary_FigureData_Minimal.xlsx. Minimal datasets required to reproduce all quantitative figures presented in the manuscript. S3 Supplementary_Results_MFA_LCI_Impact Indicators.xlsx. Material stocks, material intensity, SimaPro LCI inputs, and life cycle environmental impact indicators by stage and by material. README.txt. Overview of the supplementary materials, including file structure, descriptions of each supplementary dataset, variables and units, data sources, and methodological notes. (ZIP) [file pone.0339684.s001.zip]

Archive with 5 entries (4 files):
- Supporting information_Revised/
- Supporting information_Revised/README.txt
- Supporting information_Revised/S1 Supplementary_All_Bridge_Points and PropertyInfo .xlsx
- Supporting information_Revised/S2 Supplementary_FigureData_Minimal.xlsx
- Supporting information_Revised/S3 Supplementary_Results_MFA_LCI_Impact Indicators.xlsx
