# Supplementary material for: Material stock and environmental burdens of coastal bridge infrastructure in China: A bottom-up life cycle perspective
Source: PLoS One. 2026 Mar 18;21(3):e0339684. doi: 10.1371/journal.pone.0339684 (PMC12998831; doi:10.1371/journal.pone.0339684)
Supplement: S1 File — S1 Supplementary_All_Bridge_Points and PropertyInfo.xlsx. Spatial and attribute dataset of all cross-sea bridges analyzed in this study, including geographic coordinates (longitude and latitude), bridge names, bridge lengths, and structural types. S2 Supplementary_FigureData_Minimal.xlsx. Minimal datasets required to reproduce all quantitative figures presented in the manuscript. S3 Supplementary_Results_MFA_LCI_Impact Indicators.xlsx. Material stocks, material intensity, SimaPro LCI inputs, and life cycle environmental impact indicators by stage and by material. README.txt. Overview of the supplementary materials, including file structure, descriptions of each supplementary dataset, variables and units, data sources, and methodological notes. (ZIP) [file pone.0339684.s001.zip › Supporting information_Revised/README.txt]

Manuscript title: Material stock and environmental burdens of coastal bridge infrastructure in China: A bottom-up life cycle perspective
------------------------------------------------------------
 Overview
------------------------------------------------------------
This README file provides an overview of the supplementary materials associated with the above manuscript.
It describes the file structure, the contents of each supplementary dataset, the main variables and units, data sources, and methodological background to support transparency and reproducibility.
All supplementary files are organized into three main components (S1–S3), corresponding to the Supporting Information described in the manuscript.
------------------------------------------------------------
File Structure
------------------------------------------------------------
S1 Supplementary_All_Bridge_Points and PropertyInfo .xlsx/
│
S2 Supplementary_FigureData_Minimal.xlsx/
│   
S3 Supplementary_Results_MFA_LCI_ImpactIndicators.xlsx/
│
 READMEa.txt  
------------------------------------------------------------
1. Description of Files
------------------------------------------------------------
S1 Supplementary_All_Bridge_Points and PropertyInfo.xlsx. Spatial and attribute dataset of all cross-sea bridges analyzed in this study, including geographic coordinates (longitude and latitude), bridge names, bridge lengths, and structural types.

S2 Supplementary_FigureData_Minimal.xlsx. Minimal datasets required to reproduce all quantitative figures presented in the manuscript.

S3 Supplementary_Results_MFA_LCI_Impact Indicators.xlsx. Material stocks, material intensity, SimaPro LCI inputs, and life cycle environmental impact indicators by stage and by material.

README.txt. Overview of the supplementary materials, including file structure, descriptions of each supplementary da-taset, variables and units, data sources, and methodological notes.

------------------------------------------------------------
2. Variables and Units
------------------------------------------------------------
Variable | Description | Unit
------------------------------------------------------------
Bridge_ID | Unique identifier for each bridge | –
Province | Administrative region where the bridge is located | –
Bridge_Type | Structural type (beam, cable-stayed, arch, suspension) | –
Steel | Estimated stock of steel materials | tonnes
Concrete | Estimated stock of concrete materials | tonnes
Rebar | Estimated stock of reinforcement steel | tonnes
Asphalt | Surface pavement materials | tonnes
LCI_GWP | Global Warming Potential (ReCiPe 2016 Midpoint) | kg CO₂-eq
LCI_MRS | Mineral Resource Scarcity | kg Cu-eq
LCI_FRS | Fossil Resource Scarcity | kg oil-eq
LCI_HCT | Human Carcinogenic Toxicity | kg 1,4-DCB-eq
LCI_FEcT | Freshwater Ecotoxicity | kg 1,4-DCB-eq
LCI_MEcT | Marine Ecotoxicity | kg 1,4-DCB-eq

------------------------------------------------------------
3. Data Sources and Methodology
------------------------------------------------------------
- Bridge geometry and attribute data were derived from national GIS databases and UAV photogrammetry.
- Material stock estimation was conducted using a bottom-up Material Flow Analysis (MFA) model.
- Environmental impact data were generated using SimaPro (v9.5), applying the ReCiPe 2016 Midpoint (H) method to quantify life cycle impacts.
- Expert participation followed standard ethical procedures. Experts participated voluntarily, providing professional insights on engineering and environmental data, without the collection of any personal or sensitive information. All experts provided informed consent prior to participation, either orally or via email. Oral consent was recorded by the interviewers in the interview notes and witnessed by another member of the research team. According to the institutional policy of the First Institute of Oceanography, Ministry of Natural Resources, such expert consultations do not require formal review by an ethics committee.
