# Supplementary material for: Material stock and environmental burdens of coastal bridge infrastructure in China: A bottom-up life cycle perspective
Source: PLoS One. 2026 Mar 18;21(3):e0339684. doi: 10.1371/journal.pone.0339684 (PMC12998831; doi:10.1371/journal.pone.0339684)
Supplement: S1 File — S1 Supplementary_All_Bridge_Points and PropertyInfo.xlsx. Spatial and attribute dataset of all cross-sea bridges analyzed in this study, including geographic coordinates (longitude and latitude), bridge names, bridge lengths, and structural types. S2 Supplementary_FigureData_Minimal.xlsx. Minimal datasets required to reproduce all quantitative figures presented in the manuscript. S3 Supplementary_Results_MFA_LCI_Impact Indicators.xlsx. Material stocks, material intensity, SimaPro LCI inputs, and life cycle environmental impact indicators by stage and by material. README.txt. Overview of the supplementary materials, including file structure, descriptions of each supplementary dataset, variables and units, data sources, and methodological notes. (ZIP) [file pone.0339684.s001.zip › Supporting information_Revised/S1 Supplementary_All_Bridge_Points and PropertyInfo .xlsx]

## Sheet: 中国跨海大桥
Number	Bridge Name	Province	Year of construction	X_coord	Y_coord	Length/km	Estimated Bridge Width (m)	Bridge Type				Design Life, years		Estimation Basis (Empirical Value Range):
								Cable-stayed bridge	Suspension bridge	Arch bridge	Beam bridge			Bridge Type	Common Functional Level	Common Number of Lanes	Estimated Bridge Deck Width (m)
1	Yongdingxin River Grand Bridge	Hebei	2010	117.774594289	39.119822026	1.132	30			√		100		Suspension	Common Functional Level	4–6	25–35
2	Jinzhou Bay Grand Bridge	Liaoning	2012	121.179904673	40.887727797	1.186	12							Cable-stayed	Highway/Expressway Passage	4–6	22–30
3	Harbin-Dalian HSR Pulandian Grand Bridge	Liaoning	2012	121.812724362	39.371046988	2.5	12		√					Arch	Traffic/Scenic Bridge	2–4	10–20
4	Bay Bridge	Liaoning	2012-2013	121.819688151	39.373444162	2.5	12		√					Beam	Ordinary Road/Connecting Bridge	2–4	9–15
5	Puwan Sea-Crossing Bridge	Liaoning	2013	121.848852965	39.380092374	2.882	12				√
6	Puwang New District Road 16 Sea-Crossing Bridge	Liaoning	2014	121.870165225	39.392111183		12
7	Bohai Avenue Pulandian Grand Bridge	Liaoning	2011	121.773210923	39.376695434	4.96	8	√
8	Xinghai Bay Bridge	Liaoning	2015	121.580208023	38.866243936	6	12		√
9	Zhenlian Road Bridge	Liaoning	2012	121.730035947	39.031508025	10.4	18
10	Changshan Bridge	Liaoning	2014	122.662251860	39.249006911	3.45	18	√
11	Zhuanghe Grand Bridge	Liaoning	2014-2015	123.001793262	39.655210280	12.5	12	√
12	Suhe River Bridge	Hebei	2012	118.612941034	39.156633345	1.028	18	√			√
13	Qinglong River Bridge	Hebei	2012	118.553479092	39.138544748	2.8	12	√
14	Nachao River Bridge No. 2	Hebei	2012-2013	118.477837034	39.051523416	2.5	12				√
15	Ark of Hope Bridge	Hebei	2013	118.458388707	39.041893536	2.35	12	√
16	Qiancao Railway Caofeidian Grand Bridge	Hebei	2006	118.435303222	39.029498892	7.477	12
17	Dongying Port Trestle	Hebei	2008	119.008883806	38.123296025		18				√
18	Changdao Bridge	Shandong	2009	120.729629277	37.956822006	1.9	8			√
19	Eight Immortals Bridge	Shandong		120.771378137	37.823496273	0.03	12		√
20	Tianma Trestle	Shandong	2011	121.178423347	37.584535773	0.7	8	√
21	Yellow Sea Amusement Park Trestle	Shandong		121.449118981	37.490717954	0.5	8
22	Yangmadao Bridge	Shandong		121.610192734	37.445942037	1.87	8			√
23	Jinshan Port Bridge	Shandong		121.751960844	37.444190077	3.5	12
24	Rongwu Expressway Shuangdao Bay Bridge	Shandong		121.963012788	37.472719117	20	12
25	Qingdao-Rongcheng Intercity Railway Shuangdao Bay Grand Bridge	Shandong	2014	121.960490686	37.458366334	2.5	18
26	Chaoyang Port Bridge	Shandong		122.488755742	37.406201420	2.5	12	√
27	Pinghai East Road Bridge	Shandong		122.450516262	37.126595634	2.5	12	√
28	Xiekou Island Bridge	Shandong		122.456981421	37.102377568	3.5	12	√
29	Changhui Estuary Bridge	Shandong		122.155840376	36.966965069	2.02	12	√
30	Xiangshui River Bridge	Shandong		121.967116737	36.967384644	1.6	12	√
31	Junzi Lianli Island Sea-Crossing Bridge	Shandong		121.188374991	36.678670180	5.5	12	√
32	Junzi Lianli Bridge	Shandong		121.186868501	36.659451708	5.5	18	√
33	Haiyang-Jimo Sea-Crossing Bridge	Shandong	2012	120.952661133	36.572907640	3.2916	18	√
34	Qingdao Pier	Shandong	1891	120.314790795	36.060040890	0.44	12			√
35	Jiaozhou Bay Sea-Crossing Bridge	Shandong	2011	120.216064855	36.150082345	31.63	8	√	√
36	Nügukou Bridge	Shandong		120.310045736	36.237269158	3.1675	32	√
37	Baisha River Bridge	Shandong		120.316260730	36.255735342	0.08+0.15+0.08	12			√
38	Chenjiagong Bay Bridge	Shandong		119.823456105	35.647628351	1.8115	8				√
39	Seaside Avenue Sea-Crossing Bridge	Shandong		119.470509910	34.678410367	4.572	12
40	Dafeng Port Phase I Trestle	Jiangsu	2005	120.802255612	33.282389594		12
41	Dafeng Port Phase II Trestle	Jiangsu	2008	120.845226928	33.225213219		8
42	Rudong Yellow Sea Bridge	Jiangsu	2011	121.363375050	32.492454956	12.6	8
43	Haimen Dongzao Port Trestle	Jiangsu		121.529717988	32.149887384		18
44	Donghai Bridge	Shanghai	2005	121.962401048	30.773722282	32.5	8	√			√
45	Kezhu Shan Bridge	Zhejiang	2005	122.045466110	30.647201557	1.66	32	√
46	Lühua Bridge	Zhejiang	2009	122.635885983	30.818796515	0.321	12
47	Sanjiao River Bridge	Zhejiang	2000	122.797168285	30.723614617	0.685	8	√
48	Jinqing Bridge	Zhejiang	1997	122.447483806	30.743648651	0.57	8	√
49	Lizhushan Bridge	Zhejiang	1994	122.422882631	30.741488374	5.2	8	√
50	Majishan Bridge	Zhejiang	2002	122.422647442	30.686685529	5.2	18	√
51	Xianzhou Bridge	Zhejiang		122.198303263	30.240281820	0.09184	18			√
52	Shanwai Fengjingwan Road Bridge	Zhejiang		122.210865077	30.239592805		8
53	Daishan Jiangnan Bridge	Zhejiang	2010	122.226388468	30.235401598	0.8544	8			√
54	Daishan Guanshan Bridge	Zhejiang	2014	122.203067543	30.224256920	0.926	8		√
55	Waipushan Tongtian Bridge	Shanghai	1997	121.142148074	30.601173048	0.28	8		√
56	Hangzhou Bay Sea-Crossing Bridge	Shanghai	2008	121.140096407	30.447377252	29.158	8	√
57	Jintang Sea-Crossing Bridge	Zhejiang	2009	121.739687627	30.042523818	21.029	32	√
58	Xihoumen Bridge	Zhejiang	2009	121.918533020	30.064401489	5.45	32		√
59	Taoyaomen Bridge	Zhejiang	2006	121.958914166	30.100150264	0.888	18	√
60	Xiangjiaomen Bridge	Zhejiang	2006	121.975829260	30.087912743	0.951	8	√
61	Cen'gang Bridge	Zhejiang	2006	121.983242343	30.071531995	0.793	8	√
62	Dapanzhi Island - Dawangjiaoshan Sea-Crossing Bridge	Zhejiang		122.067497275	29.978346097		8
63	Jinfeng Bridge	Zhejiang		122.137144790	29.975017087	0.218	8			√
64	New City Bridge	Zhejiang	1999	122.179607757	29.982238499	1.805	8	√
65	Changzhi Bridge	Zhejiang	2011	122.148639615	29.973569752	1.2	12	√
66	Changzhi Bridge	Zhejiang	2011	122.141352301	29.970431057		12
67	Aoshan Bridge	Zhejiang	1998	122.142071043	29.965517668	6.9	8				√
68	Puxi Bridge	Zhejiang	2004	122.231494386	29.966587124	9.12	18	√
69	Lujiazi Bridge	Zhejiang	2004	122.284113561	29.938313275	1.74	18	√
70	Zhujiajian Sea-Crossing Bridge	Zhejiang	1997	122.330472070	29.961168963	2.907	12	√
71	Lovers' Island Bridge	Zhejiang		122.415932309	29.876329613	0.122	12			√
72	Yangzhishan Bridge	Zhejiang		122.421120974	29.946621322	1.092	8		√
73	Daxie No. 2 Bridge	Zhejiang	2018	121.926540912	29.911266912	5.5	12	√
74	Daxie Sea-Crossing Bridge	Zhejiang	2001	121.936048312	29.899187278	4.5	18	√
75	Meishan Bridge	Zhejiang	2008	121.950963606	29.785814435	2.2	12	√
76	Datongpan Bridge	Zhejiang		122.199123651	29.701604953		12
77	Xiangshan Port Bridge	Zhejiang	2012	121.802079204	29.632964970	6.7	8	√
78	Baidun Port Grand Bridge	Zhejiang		121.831476286	29.535374585	1.731	18	√
79	Daigang Grand Bridge	Zhejiang		121.810222439	29.491775594	4.78	12	√
80	Tongwamen Bridge	Fujian	2003	121.958984990	29.215125552	0.292	12			√
81	Xiaowan Port Bridge	Fujian		121.871031959	29.168599892	2.5	8	√
82	Sanmenkou Sea-Crossing Bridge North Bridge	Fujian	2008	121.818491911	29.156470277	1.472	12	√
83	Limeng Port Bridge	Fujian		121.887310173	29.115313313	0.21	12			√
84	Dazhu Shan Sea-Crossing Bridge	Fujian		121.695495127	28.719936829	3.165	8		√
85	Toumen Island Sea-Crossing Bridge	Fujian	2014	121.746316104	28.711736553	3.2	12		√
86	Xuanmen Bay Bridge	Fujian		121.268682123	28.217771431	3.4	12	√
87	Xuanmen Port Grand Bridge	Fujian		121.288388766	28.189156854	7.058	12	√
88	Xuanmen Bay Bridge	Fujian		121.259976026	28.226675616		18
89	Yueqing Bay Bridge No. 1	Fujian	2018	121.190520422	28.213638571	10.088	8	√
90	Yueqing Bay Bridge No. 2	Fujian	2018	121.149555558	28.239656278	3.23	18	√
91	Lupu Grand Bridge	Fujian		121.196014128	28.175318320	2.8	12	√
92	Damen Bridge	Fujian	2014	121.008370697	27.998311406	6.135	12	√
93	Xiaomen Bridge	Fujian		121.062802506	27.986607787		18
94	Qianmen Bridge	Fujian	2002	121.085390914	27.869560573	0.13	8				√
95	Zhaimen Bridge	Fujian	2002	121.093747038	27.872856529	0.126	8				√
96	Shenmen Bridge	Fujian	2002	121.098164191	27.871841129	0.213	8			√
97	Zhuangyuan Bridge	Fujian	2002	121.141720059	27.883828565	5.5	8	√
98	Huagang Bridge	Fujian	2002	121.142988910	27.882287809		18
99	Dongtou Bridge	Fujian	2002	121.145208883	27.872057755	1.5	8				√
100	Sanpan Bridge	Fujian	2006	121.152244630	27.858698215	0.762	12				√
101	Dongtou Strait Sea-Crossing Grand Bridge	Fujian	2011	121.115334437	27.858822107	3.79	8		√
102	Banping Bridge	Fujian	2011	121.151352149	27.820495402	0.955	12		√
103	Beiwan Bridge	Fujian		120.265516136	27.053762396	4.8	8		√
104	Yangjiaxi Bridge No. 1	Fujian		120.195390901	26.976533411	0.521	12	√
105	Yangjiaxi Bridge No. 2	Fujian		120.191768104	26.967386040	0.82	8	√
106	Xiaqingshan Bridge	Fujian		119.819725594	26.788424674	8.4	8	√	√
107	Dayun Grand Bridge	Fujian		119.600510426	26.789396337	1.2	18		√
108	Yundan No. 1 Grand Bridge	Fujian		119.592720443	26.782819672		12
109	Tianluo Grand Bridge	Fujian		119.589966617	26.751012845	0.384	8				√
110	Tianluo Grand Bridge	Fujian		119.578011618	26.749678952		8
111	Ningde Grand Bridge	Fujian		119.582258446	26.626317606	8.169	8				√
112	Shenhai Expressway Parallel Line Ningde Grand Bridge	Fujian		119.584880534	26.620003112		18
113	Luoyuan Bay Grand Bridge	Fujian		119.611952672	26.458593560	2.463	8				√
114	Kemen Grand Bridge	Fujian		119.722384827	26.349177031	5.5	12		√
115	Culu Island Bridge	Fujian		119.600442065	26.155424105		18
116	Pingtan Strait Bridge	Fujian	2010	119.655657237	25.473432469	4.976	8
117	Chibiao Grand Bridge	Fujian		119.632999680	25.468255214	2.8	12	√
118	Donggang Grand Bridge	Fujian		119.355888401	25.552604095	4.5	12	√
119	Xigang Grand Bridge	Fujian		119.313232134	25.565202950	4.5	12	√
120	Luyu Island Bridge	Fujian		119.027462844	25.175949782	0.749	12	√
121	Xiutu Port Approach Bridge	Taiwan		118.735914542	24.838267767	2.4	8
122	Houzhu Bridge	Taiwan	1996	118.680821653	24.899002978	4.343	12
123	Quanzhou Luoyang Bridge	Taiwan		118.676055086	24.954470576	0.834	12			√
124	Luoyang Bridge	Taiwan		118.673155820	24.959411488	0.303	8			√
125	Zhangquan Xiaozhi Railway Luoyang Bridge	Taiwan		118.666339518	24.967788164		8
126	Quanzhou Bay Sea-Crossing Bridge	Taiwan	2015	118.696625241	24.823593456	20.29	8	√
127	Deng Bridge	Taiwan	1991	118.288838114	24.566382554	1.26	32	√
128	Torch Bridge	Taiwan		118.197107665	24.650547398	2.8	12	√
129	Bingzhou Bridge	Taiwan	2013	118.182206987	24.660262210	0.91	12	√
130	Zhongzhou Bridge	Taiwan	2014	118.173374201	24.672923271	0.56	8	√
131	Haixiang Avenue Tong'an Bridge	Taiwan	2007	118.175459477	24.639150667	7.528	8				√
132	Jimei Bridge	Taiwan	2008	118.122559167	24.575624011	8.43	18				√
133	Xiamen Bridge	Taiwan	1991	118.096402465	24.560239342	2.07	18				√
134	Xinglin Bridge	Taiwan	2008	118.081938128	24.560937216	8.53	12	√
135	Xinyang Bridge	Taiwan	1995	118.028426612	24.544452572	3.72	18	√
136	Haicang Bridge	Taiwan	1999	118.066322691	24.497135173	6.319	12		√
137	Wuyuan Bridge	Taiwan	2004	118.172699705	24.541535442	6.22	18			√
138	Tianyuan Bridge	Taiwan		118.171344120	24.526941906	5.5	18	√
139	Riyuan Bridge	Taiwan		118.163824719	24.518122790	0.176	18				√
140	Yanwu Bridge	Taiwan	2003	118.084189281	24.436576558	2.8	8				√
141	Xiamen-Zhangzhou Sea-Crossing Bridge	Taiwan	2013	117.947340214	24.443630248	9.33	12	√
142	Xiamen-Zhangzhou Sea-Crossing Bridge	Taiwan		117.967444896	24.404136094		18
143	Twin Fish Island Bridge	Taiwan	2014	118.061313727	24.385485030	1.01	8	√
144	Bachimen Sea-Crossing Bridge	Taiwan		117.403687843	23.776489230	0.52	12				√
145	Dachan Bridge	Taiwan		117.353053696	23.756901682	4.5	8		√	√	√
146	Dongshan Link Sea-Crossing Grand Bridge	Taiwan		117.381058314	23.784849132	2.4	12		√	√	√
147	Nan'ao Bridge	Taiwan	2015	116.903060813	23.448234122	11.08	12	√
148	Shantou Bay Bridge	Taiwan	1995	116.746010708	23.334509314	2.5	18		√
149	Shantou Queshi Bridge	Taiwan	1999	116.659550032	23.345719413	5.976	12	√
150	Jiadong Bridge	Taiwan		116.088762416	22.882940735	1.46	18	√
151	Wukan Bridge	Taiwan		115.675282181	22.890397669	2.8	12	√
152	Changsha Bay Bridge	Taiwan		115.261850721	22.827750135	14.1	12	√
153	Xiamen-Shenzhen Railway Changsha Bay Grand Bridge	Taiwan		115.238525784	22.842994856	14.1	18	√
154	Yanzhou Bridge	Taiwan		114.942883666	22.709687267	1.105	18	√
155	Yanzhou Sea-Crossing Bridge	Taiwan		114.942429966	22.739592974	3.899	12	√
156	Port Bridge	Taiwan		114.894562815	22.577097007		12
157	Huizhou Bay Bridge	Taiwan	2015	114.750406576	22.767266231	17.45	8	√
158	Eastern Corridor	Taiwan	2014	114.200937106	22.293735580	8.6	18
159	Ap Lei Chau Bridge	Hong Kong	1982	114.159462368	22.245354240	0.23	18	√
160	Stonecutters Bridge	Hong Kong	2009	114.118822486	22.325240222	1.018	8	√
161	Tsing Yi Bridge	Hong Kong	1974	114.113214836	22.348046977	0.61	12	√
162	Tsing Tsing Bridge	Hong Kong	1997	114.113547719	22.349506911	0.629	8			√
163	Tsing Tsuen Bridge	Hong Kong	1987	114.110285314	22.360214907	2.4	8	√
164	Ting Kau Bridge	Hong Kong	1998	114.079409683	22.364660560	1.875	12		√
165	Tsing Ma Bridge	Hong Kong	1997	114.073561400	22.351200761	2.16	12		√
166	Kap Shui Mun Bridge	Hong Kong	1997	114.055098934	22.343684947	0.49	12	√
167	Hong Kong Link Road	Hong Kong	2018	113.966983667	22.305662989	12	8
168	Hong Kong International Airport Bridge	Hong Kong	2018	113.938345177	22.293328970	55	18
169	Hong Kong International Airport Second Bridge	Hong Kong	1998	113.935385728	22.290723560		32
170	Hong Kong-Zhuhai-Macao Bridge Hong Kong Section	Hong Kong	2018	113.863297485	22.275887223	12	8
171	Shenzhen Bay Bridge	Guangdong	2007	113.959405059	22.472364054	5.545	18	√
172	Guangshen Coastal Expressway Viaduct	Guangdong	2013	113.786663623	22.632674354		18
173	Qi'ao Bridge	Guangdong	2001	113.610187214	22.387037212	1.267	8	√
174	Minting Bridge	Guangdong		113.578521201	22.278297108		12
175	Hengzhou Bridge	Guangdong		113.592623722	22.248213964	0.888	8		√
176	Zhuhai Construction Temporary Bridge	Guangdong		113.579964877	22.224413163		8
177	Macao Link Road	Guangdong		113.567541313	22.211382600	29.6	8
178	Hong Kong-Zhuhai-Macao Bridge	Hong Kong	2018	113.718260495	22.282551370	55	32	√
179	Friendship Bridge	Guangdong	1994	113.563760049	22.180021723	4.7	32	√
180	Ponte Governador Nobre de Carvalho	Guangdong	1974	113.546551783	22.175068994	2.5	12	√
181	Sai Van Bridge	Guangdong	2005	113.535347586	22.173407502	1.825	12	√
182	Macao Airport Bridge	Guangdong	2018	113.583361871	22.152021607		12
183	Lotus Bridge	Guangdong	1999	113.549784333	22.139965972	1.3	8				√
184	Hengqin Bridge	Guangdong	1999	113.511873040	22.164442840	1.425	12	√
185	Zhanjiang Bay Bridge	Hainan	2006	110.418790423	21.252470452	3.981	12	√
186	Nansan Bridge	Hainan	2018	110.447842361	21.187582219	0.861	12	√
187	Donghai Island Bridge	Hainan	2006	110.318383444	21.091184815	4.38	8	√
188	Shilanzhou Bridge	Guangdong		113.497482495	22.063747750	1.5	12			√
189	Tieshan Port Sea-Crossing Bridge	Guangxi		109.547460648	21.674519272	4.279	12	√
190	Waisha Bridge	Guangxi		109.104072711	21.485064479	0.3	12	√
191	Daoshui'ao Bridge	Hainan	2016	108.366951787	21.682458148	0.12	8			√
192	Fangchenggang Xiwan Sea-Crossing Bridge	Hainan	2003	108.330836384	21.633878097	1.57	8			√
193	Haikou Century Bridge	Hainan	2003	110.315186320	20.049852160	2.663	12	√
194	Longzhu Bridge	Hainan		110.312979563	20.040186843	0.32	12				√
195	Lüyuan Bridge	Hainan		110.306824236	20.038309086	0.02	8				√
196	Haikou Lighthouse Hotel Trestle	Guangdong		110.303747942	20.042968366		8
197	Qinglan Bridge	Guangdong	2012	110.822476488	19.574260713	1.828	8	√
198	Sanya Bay Bridge	Guangdong	2014	109.495102647	18.246022107	0.4	12				√
199	Xiaomenyu Bridge	Fujian		119.519476697	23.647737317	1.045	8
200	Penghu Yong'an Bridge	Fujian	1937	119.605194615	23.622854486	0.127	12			√
201	Penghu Sea-Crossing Bridge	Guangdong		119.546401271	23.648826101	2.6	8
202	Lu'an Bridge	Fujian		120.406727879	24.063544760	0.0598	12			√
203	Zhangbin Bridge	Fujian		120.415993947	24.077120869	0.13	8				√
204	Qing'an Bridge	Fujian		120.444380251	24.141631389		8			√
205	Penghu Ji'an Bridge	Fujian		119.612409148	23.606071170	1.28	8
206	Yuguang Bridge	Guangxi		120.159153603	22.983297219	26	12		√
207	Sheliao Bridge	Guangxi		121.772831612	25.156194470	0.216	32			√
208	Hengqishan Bridge	Guangxi		121.648288504	28.419477767	2.5	8		√
209	Hengmen Bridge	Guangxi		121.656465063	28.408211293	0.912	12	√
210	Mangrove Bridge	Guangxi		108.371287013	21.639527456	10	8		√
211	Jinguang Bridge	Guangxi		108.636101239	21.739761036	1.28	18			√
212	Malandao Bridge	Guangxi		108.702766327	21.702036452	3.5	12	√
213	Moon Bay Bridge	Guangxi		108.713055082	21.671576291	3.98	12	√
214	Jiangyin Branch Line Railway Xigang Bridge	Fujian		119.290258852	25.522583503	1.058	12	√
215	Jiangyin Branch Line Railway Guoqiaoshan Bridge	Fujian		119.278109824	25.485005742	0.4	12
216	Nangang Bridge	Fujian		119.278113514	25.483873015	0.946	8	√
217	Hailing Island Sea-Crossing Bridge	Guangxi	2018	111.881543197	21.659226238	3	8	√
218	Qianyong Bridge	Guangxi		111.822794640	21.702166377	0.5	12	√
219	Pukeshan Bridge	Guangxi		111.813677165	21.738140871	0.5	8			√
220	Shuidong Bay Sea-Crossing Bridge	Guangxi	2023	111.062403911	21.492650773	6.613	8	√
221	Seaport Bridge	Guangxi		111.013283793	21.473591108	0.502	18		√
222	Donghai Island Grand Bridge	Hainan		110.182018761	20.948982766	4.38	8	√
223	Legou Bridge	Guangxi		108.595840191	21.731660102	0.4	12	√
224	Tongming Bay Grand Bridge	Hainan		110.298688475	21.087536954	5.761	8	√
225	Dadong Port Port Logistics Bridge	Guangdong		124.121440329	39.830607467	17.67	18	√
226	Zhang Xia Wang Bridge	Liaoning		122.784900793	39.576335617	0.487	18		√
227	International Conference Hall Trestle	Liaoning		121.975799375	39.058117737		8
228	Linjialiu Bridge	Liaoning		122.519017890	37.022625428	2.5	8	√
229	Fenghuang Lake Bridge	Shandong		122.410912881	36.916840597		12	√
230	Tianheng Embankment Bridge	Shandong		120.913500853	36.422367441		8	√
231	Qigou Bridge	Shandong		120.743230113	36.459277534		8
232	Lovers' Bay Bridge	Shandong		120.716385705	36.422797579	0.277	8
233	Qingdao-Lianyungang Railway Jiaozhou Bay Sea-Crossing Bridge	Shandong	2018	120.307094805	36.238501877	42.23	8	√	√
234	Coral Shell Bridge	Shandong	2017	120.097880064	35.898702471	0.26	32				√
235	Starlight Island Inter-Island Bridge No. 2	Shandong		120.093428342	35.894793368	0.21	8				√
236	Wanpingkou Bridge	Shandong		119.554311211	35.408870584	2.6	8	√
237	Xiushan Bridge	Zhejiang	2019	122.181611281	30.205127064	3.063	12		√
238	Yushan Bridge	Zhejiang	2018	122.022349115	30.302111525	8.82	12	√
239	Zhoushan-Daishan Sea-Crossing Bridge	Zhejiang	2021	122.013461386	30.229760306	28	18	√
240	Meishan Red Bridge	Zhejiang	2017	121.926962622	29.766673176	0.496	32			√
241	Dalie Shan Bridge	Zhejiang		121.739152305	29.602881051	1.092	8		√
242	Wenchongbang Yu Bridge	Fujian		121.609655465	28.252039487	2.8	12		√
243	Seaport Bridge	Fujian		121.611171461	28.254488178	0.502	12
244	Xiaowenchong Yu Bridge	Fujian		121.609863104	28.252738919		8
245	Wangjia Bridge	Liaoning		121.630285000	39.226647460		8
246	Diaochuan Bay Bridge	Fujian		121.368910333	28.217537943	4.5	8				√
247	Xuanmen Bay Bridge No. 5	Fujian		121.291211603	28.181857029	2.5	12	√
248	Xuanmen Bay Grand Bridge	Fujian		121.197917650	28.211884309	3.4	12	√
249	Xiaopuzhu Bridge	Fujian		121.167815407	28.149766123	2.5	12		√
250	Dayu Bay Bridge	Fujian		120.546552639	27.398127565	3.5	12		√
251	Chixi Zhongdun Bridge	Fujian		120.512093782	27.337895734	1.24	12
252	Bachimen Bridge	Fujian		120.226678846	27.252290075	0.52	12				√
253	Bachimen Grand Bridge	Fujian		120.237050194	27.250079204		8
254	Fu'ao Bridge	Fujian		120.283179645	27.037492372	55	8
255	Gangwei Bridge	Fujian		120.181479244	26.926718665	2.5	32	√
256	Changbiao Bridge	Fujian		120.134702799	26.798908727	5.5	12				√
257	Xiwei Grand Bridge	Fujian		119.798417088	26.840880201	5.5	18	√
258	Xiabaishi Grand Bridge	Fujian		119.686498769	26.821835795	0.999	18	√
259	Xiabaishi Grand Bridge	Fujian		119.678970567	26.830549986		8
260	Qidu Creek Grand Bridge	Fujian		119.564859063	26.754807638	2.065	8	√
261	Xipitang Grand Bridge	Fujian		119.565326299	26.744386961	1.272	12	√
262	Xiangxi Coastal Defense Bridge	Fujian		119.701332952	26.611216805	4.5	12	√
263	Danyu Bridge	Fujian		119.735001228	26.610819097	1.017	12		√
264	Guyu Bridge	Fujian		119.779266363	26.534241815	1.2	12	√
265	Jianjiang Bridge	Fujian		119.762146117	26.546970180	1.207	12	√
266	Bili Bridge	Fujian		119.708395729	26.459743683	5.5	12	√
267	Fenggui Bridge	Fujian		119.830615383	26.328153162	5.5	18	√
268	Ankai Bridge	Fujian		119.839913501	26.334132105	5.5	18	√
269	Guanwu Bridge	Fujian		119.817847169	26.323119242	0.457	18			√
270	Budao'ao Bridge	Fujian		119.758648296	26.291564256	2.5	8	√
271	Culu Island Bridge No. 2	Fujian		119.603413152	26.174598540	2.5	12	√
272	Hujiang Bridge	Fujian		119.638055600	26.112599660	0.367	12	√
273	Pingtan Rail-Road Bridge	Fujian	2020	119.650594819	25.657810537	16.34	8	√
274	Zhongshan Bridge	Fujian		119.740355763	25.507844449	0.234	18			√
275	Jingjingwan Bridge	Fujian		119.682491435	25.465653310	5.4	8	√
276	Kemen Bridge	Fujian		119.654989061	25.411922255	4.5	18	√
277	Yufeng Grand Bridge	Fujian		119.350356064	25.576980552	1.898	12	√
278	Hougang Bridge	Fujian		118.910173068	25.108255122	0.02	12			√
279	Nanhai Bridge	Taiwan		118.892019827	25.101831180	2.5	8	√
280	Xihai Bridge	Taiwan		118.884397528	25.100121442	0.12	12			√
281	Wangchuan Bridge	Fujian		118.856930849	25.086291883	0.4	8			√
282	Gouzaiwei Bridge	Taiwan		118.988275006	24.943710950	0.3	8	√
283	Xishawan Bridge	Taiwan		118.921642391	24.883574269	2.5	8	√
284	Weitou Bay Bridge	Taiwan		118.539610024	24.602998631	5.5	12	√
285	Anhai Bay Grand Bridge	Taiwan	2022	118.436742613	24.649208964	9.46	18	√
286	Nangang Sea Grand Bridge	Taiwan		118.322000604	24.575486693	0.88	18
287	Xiaodeng Bridge	Taiwan		118.375478072	24.559755375	2.5	8	√
288	Kinmen Bridge	Taiwan	2022	118.284301248	24.450010998	2.78	12		√
289	Fotan Bay Grand Bridge	Taiwan		117.963087225	24.171037057	2.5	12		√
290	Zhangjiang Bay Grand Bridge	Taiwan	2021	117.497443965	23.908133862	3.554	12				√
291	Ligang Bridge	Taiwan		116.966144810	23.550383080	0.2	12		√
292	Wukan Bridge	Taiwan		115.691894357	22.901425561		8
293	Sea-Crossing Bridge	Taiwan		114.891249920	22.590196962		8
294	Pinghai Bridge	Taiwan		114.879030049	22.618009474	16.34	8		√		√
295	Chunzhou Grand Bridge	Taiwan		114.573627377	22.717282839	4.701	18	√
296	Jinmentang Bridge	Taiwan		114.571872336	22.705236691	5.5	12		√
297	Outlying Lantau Bridge	Taiwan		114.024624217	22.101950745	0.5	18			√
298	Airport Express Tsing Yi Bridge	Taiwan		114.111364715	22.357107392	1.2	8	√
299	New Tai Lam Bridge	Taiwan		114.015882978	22.361066576	5.5	12	√
300	Qinglong Bridge	Taiwan		113.991473360	22.365743234		18
301	Houhai Bridge	Taiwan	2007	113.947446441	22.513162598	1.2	8	√
302	Honghe Bridge	Taiwan	2020	113.409639892	22.141138970	9.65	12	√
303	Bohe Bay Bridge	Guangxi		111.241211759	21.486739287	2	18	√
304	Longwang Bay Bridge	Hainan		110.473125424	21.287037325	14.571	12
305	Nankang River Bridge	Guangxi		109.466980263	21.468291990	4.2	18	√
306	Jingu River Bridge	Guangxi		108.644149223	21.763326761	0.63	12	√
307	Lanbu River Bridge	Guangxi		108.518285042	21.606412986	0.397	8	√
308	Anbu River Bridge	Guangxi		108.375772217	21.669705897	0.292	8	√
309	South Sea Pearl Bridge	Hainan		110.227796651	20.054414008	2.343	8	√
310	Ruyi Island Sea-Crossing Bridge	Hainan		110.402995097	20.092180156	5.666	12	√
311	Puqian Bridge	Hainan	2019	110.562023257	20.024969817	5.597	18	√
312	Gangbei Bridge	Hainan		110.501628768	18.891093274	2.472	18	√
313	Sun Island Bridge	Hainan		110.202008075	18.618124936	4.054	12		√
314	Moon Island Bridge	Hainan		110.190107663	18.607824632	0.21	12		√
315	Sanya New Airport Link Bridge	Hainan		109.275301436	18.299774149	1.5	8		√
316	Bodhi Bridge	Hainan		109.208046387	18.293759043	0.3	12			√
317	Yazhou Central Fishing Port Bridge	Hainan		109.112105938	18.352517561	2.8	8		√
318	Island No. 1 Bridge	Hainan		109.164805299	19.647206058		12
319	Island No. 2 Bridge	Hainan		109.180120791	19.656825713		8
320	Island No. 3 Bridge	Hainan		109.200500389	19.674510381		8
321	Yangpu Bridge	Hainan	2014	109.210127387	19.723859930	3.3	8	√
322	Yingbin Bay Bridge	Hainan		110.101529180	19.978374762	1.019	12		√
323	Peace Bridge	Taiwan		121.768905391	25.153912664	0.126	12	√
324	Dapeng Bay Sea-Crossing Bridge	Taiwan		120.454756784	22.449066100	55	8	√
325	Tuchengzi Bridge	Liaoning		121.630772156	39.076664859		32
326	Hulushan Bay Sea-Crossing Bridge	Liaoning		121.440644980	39.515247921	2.5	8
327	Hulushan Bay Railway Bridge	Liaoning		121.439426242	39.513965003		12
328	Changxing Island Bridge	Liaoning		121.529	39.617418862	0.355	8	√
329	Changxing Island Bridge	Liaoning		121.527368766	39.618297527		8
330	Baisha Bay Artificial Island Bridge No. 1	Liaoning		121.082020419	40.856147606		8
331	Baisha Bay Artificial Island Bridge No. 2	Liaoning		121.106148933	40.873112835		8
332	Zhongshan Bridge	Hebei		118.466501482	39.046284433	0.58	8	√
333	Fengshan Park Trestle	Shandong		120.742106161	37.947580030		8
334	Dengying Bridge	Shandong		120.749321494	37.822480531	0.066	8			√
335	Sky Bridge	Shandong		120.750364091	37.824706161		8
336	Eight Immortals Bridge	Taiwan		121.412743995	23.123658728	0.05	8			√
337	Laotuozi Bridge	Liaoning		121.937923265	40.806797821		8
338	Hunjiang Ditch Bridge	Liaoning		121.949571729	40.798416193		8
339	Love Declaration	Liaoning		121.943862133	40.802704917		8
340	Lovers' Island	Liaoning		121.926310191	40.805551754		8
341	Corridor Bridge of Love Dreams	Liaoning		121.879834210	40.810844919		8
342	Facing the Sea with One Heart	Liaoning		121.866588427	40.815019443		8
343	Passionate Years	Liaoning		121.841335148	40.825938491		8
344	Leisure on a Small Island	Liaoning		121.830550631	40.862656225		8
345	Walking on Sunset Glow	Liaoning		121.841227388	40.856303051		8
346	Cloud Boat by the Water	Liaoning		121.835474715	40.895197892		8
347	Nine Bends Bridge	Liaoning		121.825700029	40.903408449		8
348	Reed Sea Maze	Liaoning		121.833886836	40.922732669		8
349	River and Sea Converging Bay	Liaoning		121.820325477	40.946652319		8
350	Han Zhang Lake Bridge No. 1	Liaoning		122.082070095	40.687023301		8
351	Han Zhang Lake Bridge No. 2	Liaoning		122.120603295	40.674174654		8
352	Yingxian Bridge	Shandong		120.769391606	37.826365800	0.029	8			√
353	Seaside Promenade	Shandong		120.770126411	37.824797911		8
354	Bohai Road Bridge No. 1	Shandong		119.232559926	37.170585651		8
355	Bohai Road Bridge No. 2	Shandong		119.239998463	37.187766372		8
356	Mihe River Bridge	Shandong		119.135868116	37.229274447		8
357	Sunshine Coast Bridge	Hebei		117.823964650	39.165496114		8
358	Moon Bay Bridge No. 1	Shandong		120.425241222	37.726538793		8
359	Moon Bay Bridge No. 2	Shandong		120.428505022	37.727751396		8
360	Yantai Trestle	Jiangsu	2014	121.434357601	37.529893106		8
361	Yangma Island Trestle	Jiangsu		121.649040508	37.483008051		8
362	Golden Gulf International Hotel Trestle	Liaoning		122.046366906	37.534114577		8
363	China Resources Weihai Bay Jiuli Southwest Gate Bridge	Liaoning		122.134947236	37.477111093		8
364	China Resources Weihai Bay Jiuli West Gate Bridge	Liaoning		122.135096227	37.479306890		8
365	China Resources Weihai Bay Jiuli North Gate Bridge	Liaoning		122.138014811	37.483132186		8
366	Yangqing Bridge	Fujian		121.045718810	27.985976015		8
367	Shenmen Grand Bridge	Fujian		121.086339745	27.871893644	0.43	8	√
368	Dongsha Bridge	Fujian		121.171715221	27.846238709		8
369	New Seawall Bridge	Taiwan		118.097648961	24.556391796		8		√
370	Ziputao Island Land Island Connection Bridge	Hebei		119.374155474	39.750934644		8
371	South Sea Resort Land Connection Bridge	Hainan		110.808416049	19.504741474		8
372	East Coast Coconut Grove Bay Seaside Resort Land Connection Bridge	Hainan		110.845170293	19.528826232		8
373	West Bridge	Hainan		110.335139836	18.676790159		8
374	East Coast Bridge	Guangxi		116.821216647	23.382133800		8
375	Kornhill Gardens Phase 2 Bridge	Taiwan		114.253929286	22.359326073		8			√
376	Kornhill Gardens Phase 3 Bridge	Taiwan		114.255840857	22.358621159		8
377	Clearwater Bay Bridge	Taiwan		114.265739517	22.304760273		8
378	Hengqin Second Bridge	Taiwan	2015	113.458647880	22.154976022		8
379	Liyashan Trestle	Jiangsu		121.517236072	32.117047713		8
380	Gangdao Bridge	Zhejiang		122.208245712	29.974367360		8	√
381	Changzhi Shipyard Bridge	Zhejiang		122.151222975	29.973010703		8
382	Longmen Sea-Crossing Bridge	Guangxi		108.558257227	21.754193737		8
383	Hongsha Bay Bridge	Guangxi		108.502071519	21.727323094		8
384	Leshan Corridor Bridge	Guangxi		108.523940721	21.607281996		8
385	Leshan Trestle	Guangxi		108.528268136	21.611510680		8
386	Jiaxing-Shaoxing Bridge	Zhejiang	2013	120.777708756	30.256067587		8		√
387	Cezi Island Moon Bay Trestle	Zhejiang		121.927485092	30.069101358		8
388	Shipandian Bridge	Fujian		121.651867299	28.406333629		8				√
389	Qingshan Port - Huchen Port Grand Bridge	Fujian		121.602331560	29.180141127		8
390	Shepan Waterway Bridge	Fujian	2018	121.581418453	29.128095820		8
391	Pubagang Bridge	Fujian		121.584577089	28.922280553		8
392	Pubagang Grand Bridge	Fujian		121.613655299	28.911460946		8
393	Jiantiao Bridge	Fujian	2001	121.611768822	29.040949003		8
394	Jiantiao Grand Bridge	Fujian		121.574635048	29.051164503		8				√
395	Ma'ao Gate Bridge	Fujian		121.784594968	29.293364376		8
396	Taizhou Bay Grand Bridge	Fujian	2021	121.512486613	28.680158557		8
397	Chongchanmen Bridge	Fujian		121.801036336	29.297024178		8
398	Longwangtou Bay Bridge	Fujian		121.822	29.326560431		8
399	Fenshui Shan Bridge	Fujian		121.212718448	28.206781572		8
400	Yueqing Bay Grand Bridge	Fujian	2018	121.189984237	28.375309880		8
401	Qiantangyang Bridge	Fujian		121.264189741	28.127501984		8
402	Jiaoren Yu Bridge	Fujian		121.281973383	28.071512350		8
403	Xiaxiaoyu Bridge	Fujian		121.340643205	28.141185694		8
404	Qingjiang Grand Bridge	Fujian		121.074404707	28.286161191		8
405	Qingjiang Bridge	Fujian		121.104765631	28.281362537		8
406	Qingjiang Bridge	Fujian		121.113785893	28.281345032		8
407	Shamen Island Bridge	Fujian		121.183492789	28.353537028		8
408	Lingkun Grand Bridge	Fujian		120.870847856	27.946493255		8
409	Lingkun Grand Bridge	Fujian		120.837154087	27.965212231		8
410	Nankou Bridge	Fujian		120.870617006	27.946879996		8
411	Oujiang North Estuary - Nankou - Feiyun River Sea-Crossing Bridge	Fujian		120.890563780	27.929439610		8
412	Xiandieyan Coastal Cliff Walkway	Fujian		121.169823897	27.816043208		8	√
413	Pacao Bridge	Fujian		120.640268215	27.501493141		8
414	Aojiang Grand Bridge	Fujian		120.602243383	27.588572835		8
415	Anfeng Bridge	Fujian		120.536736292	27.386639718		8
416	Tangqi Bridge	Fujian		120.314810036	27.281482744		8
417	Shacheng Bay Sea-Crossing Bridge	Fujian	2021	120.288347428	27.236836882		8
418	Sanyu Bridge	Fujian		119.589281337	26.782344743		8
419	Jiaoxi Coastal Defense Bridge	Fujian		119.679335828	26.614946217		8
420	Beishan Grand Bridge	Fujian		119.626174260	26.435009104		8
421	Zhongzhu Bridge	Fujian		120.484877531	26.369512784		8
422	Changmen Grand Bridge	Fujian	2010	119.592259815	26.134966815		8
423	Langqi Grand Bridge	Fujian		119.588194650	26.056249777		8
424	Pingtan Strait Second Bridge	Fujian		119.656325587	25.473312134		8			√
425	Oujiang North Estuary Grand Bridge	Fujian	2022	120.929380329	27.979937263		8
426	Chaoyin Temple Trestle	Hebei		118.835822612	39.136475901		8
427	Moon Island Bridge	Hebei		118.859559060	39.115544906		8		√
428	Yuetao Island Beach Bridge	Hebei		118.860375102	39.112779433		8
429	Dawanggang Island Bridge	Hebei		118.983929171	39.187124707		8
430	Dawanggang Island Bridge	Hebei		118.984416873	39.186217130		8
431	Qilihai Bridge	Liaoning		119.272994233	39.588026670		8
432	Lingdingyang Bridge	Guangdong		113.715888689	22.552782148		8
433	Jinhai Bridge	Guangdong		113.441274868	22.087863324		8	√
434	Miaowan Bridge	Guangxi		114.016732768	21.872556161		8
435	Niutianyang Grand Bridge	Guangxi		116.560111840	23.383660515		8	√
436	Leikou Bridge	Guangxi		116.644939113	23.316467775		8	√
437	Shenhai Expressway Haojiang Grand Bridge	Guangxi		116.686177357	23.284016702		8	√
438	Haojiang Bridge	Guangxi		116.714962841	23.280248105		8	√
439	Haojiang Bridge	Guangxi		116.744810851	23.247945228		8	√
440	Baizhu Village Grand Bridge	Guangxi		116.585830514	23.307611914		8	√
441	Damian Grand Bridge	Guangxi		116.601533568	23.310424222		8	√
442	Haojiang Bridge No. 1	Guangxi		116.660057396	23.299314412		8	√
443	Zhupu Viaduct	Guangxi		116.673457613	23.292217668		8	√
444	Dong'an Bridge	Fujian		119.898994282	26.686725203		8	√
445	Changbiao Bridge No. 2	Fujian		120.133264187	26.798999762		8	√
446	Deer Island Suspension Bridge	Fujian		121.404934970	28.094587063		8	√
447	Dachen Island Walkway	Fujian		121.905250699	28.444795700		8	√
448	Cheliwan Bridge	Fujian		119.567772643	26.610969749		8	√
449	Gesha Bridge	Fujian		119.716110593	26.277838945		8	√
450	Huangshatou Grand Bridge	Fujian		119.974329293	26.678604131		8	√
451	Moon Ring Bridge	Fujian		121.282801126	28.191057388		8	√
452	Jiguanshan Bridge	Liaoning		121.217947360	38.774697715		8	√
453	World Peace Park Trestle	Liaoning		121.143051543	38.792803683		8	√
454	Laohutan Ocean Park Trestle	Liaoning		121.674472900	38.872549596		8	√
455	Longquan Bridge	Liaoning		121.637391735	39.002060282		8	√
456	Xiajiahe Grand Bridge	Liaoning		121.493222617	39.025939629		8	√
457	Bohai Avenue Sea-Crossing Bridge	Liaoning		121.678152219	39.108636675		8	√
458	Xianyu Bay Lovers' Island Trestle	Liaoning		121.496775620	39.687366460		8	√
459	Xiaoling River Estuary Bridge	Liaoning		121.264178702	40.896685893		8	√
460	Xingnan Interchange	Taiwan		118.035952876	24.552385414		8	√
461	Earth Circle Bridge	Taiwan		118.166986264	24.519613068		8	√
462	Human Circle Bridge	Taiwan		118.170306129	24.523095315		8	√
463	Yangshan Island Bridge No. 1	Shandong		119.480001763	34.702145005		8	√
464	Yangshan Island Bridge No. 2	Shandong		119.479123553	34.701254362		8	√
465	Laike Inn Bridge	Guangdong		113.613452658	22.347883884		8	√
466	New Jiangnan Bridge	Zhejiang		122.227160378	30.235530610	2.5	8		√
467	Bin'gang Road Viaduct	Zhejiang		122.278841146	29.941186031	2.5	12	√
468	Binhai Avenue Viaduct	Zhejiang		122.240855225	29.963880269	2.5	12	√
469	New City Bridge No. 2	Zhejiang		122.179334136	29.982337263	0.934	12
470	Xiaogan to Changzhi Passage	Zhejiang		122.189193456	29.973295117	1.456	8
471	Xiangjiaomen Bridge	Zhejiang		121.981091499	30.091898818	0.951	12	√
472	National Highway 526 Daishan Bridge No. 2	Zhejiang		122.144561988	30.323149888		8
473	Xicungang Sea-Crossing Bridge	Guangxi	2023	109.234320237	21.443692982	2.544	8	√
474	Yongtaiwen Expressway Ninghai Grand Bridge	Fujian		121.446724232	29.478371770	2.5	12	√
475	Pinghai Bridge	Taiwan		114.876573942	22.608324628	16.34	12	√
476	Duliujian River Bridge	Hebei		117.571880575	38.769159997	1.103	18	√
477	Yantai North Station Bridge No. 1	Shandong		121.373345253	37.588379639	2.8	12
478	Yantai North Station Bridge No. 2	Shandong		121.372173303	37.588301859		12
479	Zero Point Interchange Bridge	Shandong		121.365126912	37.588495051	0.487	8
480	Qinshui East River Bridge	Shandong		121.651515864	37.444909715	2.8	8
481	Qinshui West River Bridge	Shandong		121.638030772	37.444736556	2.8	12
482	Jinshan Bay Grand Bridge	Shandong		121.762147535	37.434511872	4.8	12
483	Jinshan Port Bridge	Shandong		121.762512079	37.433016749	1.89	12			√
484	Huanwan West Road Bridge	Shandong		121.954799427	37.445457380	0.715	12			√
485	Chuangye Road Bridge	Shandong		121.945002885	37.444986509	0.762	8	√
486	Donghuan Road Bridge	Shandong		121.940425192	37.443348999	1.23	8				√
487	Baishakou Bridge	Shandong		121.626718308	36.808641450	5.32	12	√
488	Hangyong Expressway Parallel Line Coastal Viaduct	Zhejiang		121.628776828	30.069553411	9.705	18
489	National Highway 526 Daishan Bridge No. 1	Zhejiang		122.107710890	30.314671943	4.5	18	√
490	Yongtaiwen Expressway Fuxi Bridge	Fujian		121.442735252	29.415901997	2.5	12	√
491	Huangdun Port Bridge	Fujian		121.486325149	29.395369567	14.5	12	√
492	Sanmenkou Sea-Crossing Bridge Middle Bridge	Fujian	2008	121.817599288	29.151701506	1.8	18	√
493	Sanmenkou Sea-Crossing Bridge South Bridge	Fujian	2008	121.816319580	29.147321685	0.43	12	√
494	Xiaoqingshan Bridge	Fujian		121.224644263	28.263812425	14.1	8	√
495	Taishan Bridge	Fujian		121.231624475	28.268167122	3.5	18		√
496	Qianyang Village Bridge	Fujian		119.938224778	26.614261367		12
497	Simen Bridge	Fujian		119.850774947	26.580507790	0.318	8				√
498	Langqi Minjiang Bridge	Fujian	2014	119.539855607	26.097113025	8.437	8	√
499	Langqi Bridge	Fujian		119.570889323	26.053753228	8.437	18	√
500	Xiamen Second East Passage	Taiwan		118.172436236	24.562325509		18
501	Maxin Bridge	Taiwan		118.190917849	24.611024354	0.345	8	√
502	Xiamen Metro Line 4 Tong'an Grand Bridge	Taiwan		118.181376517	24.638037995	1.8	8	√
503	Xidong Road Bridge	Taiwan		118.299769870	24.578713207	6.05	12	√
504	Bridge Name Not Found	Taiwan		118.316157432	24.580744376		18				√
505	Xiamen-Shenzhen Railway Wukan Grand Bridge	Taiwan		115.684602622	22.926545791		8		√
506	Shantou-Shanwei HSR Luohe Grand Bridge	Taiwan		115.681206412	22.899460900	14.741	8	√
507	Guangzhou-Shanwei HSR Changsha Bay Grand Bridge	Taiwan		115.256513821	22.844585418	14.1	18	√
508	Huangmaohai Bridge	Taiwan		113.083358661	22.007069875	2.2	18	√
509	Xige Bridge	Guangxi		111.091519862	21.480871998	5.5	12	√
510	Xibin Highway	Taiwan		120.089336490	23.140561972		18
							8
