# Supplementary material for: Material stock and environmental burdens of coastal bridge infrastructure in China: A bottom-up life cycle perspective
Source: PLoS One. 2026 Mar 18;21(3):e0339684. doi: 10.1371/journal.pone.0339684 (PMC12998831; doi:10.1371/journal.pone.0339684)
Supplement: S1 File — S1 Supplementary_All_Bridge_Points and PropertyInfo.xlsx. Spatial and attribute dataset of all cross-sea bridges analyzed in this study, including geographic coordinates (longitude and latitude), bridge names, bridge lengths, and structural types. S2 Supplementary_FigureData_Minimal.xlsx. Minimal datasets required to reproduce all quantitative figures presented in the manuscript. S3 Supplementary_Results_MFA_LCI_Impact Indicators.xlsx. Material stocks, material intensity, SimaPro LCI inputs, and life cycle environmental impact indicators by stage and by material. README.txt. Overview of the supplementary materials, including file structure, descriptions of each supplementary dataset, variables and units, data sources, and methodological notes. (ZIP) [file pone.0339684.s001.zip › Supporting information_Revised/S2 Supplementary_FigureData_Minimal.xlsx]

## Sheet: Fig4
Material Stock	Mt
Sand and Gravel	105.405
Concrete	94.607
Cement	52.823
Steel	51.338
Crushed Stone	45.904
Stone	10.897
HDPE	4.34055
Asphalt	4.008

## Sheet: Fig5
a
Classification	total
Cable-Stayed	235.955
Suspension	99.5266
Arch	15.056
Beam	18.785
b
桥梁结果	Cement	Sand and Gravel	Crushed Stone	Asphalt	Steel	Stone	HDPE	Concrete
Cable-Stayed	0.90265	1.88545	0.41093	0.07253	1.01467	0.22217	0.09669	1.35336
Suspension	2.23547	3.83208	5.10943	0.14528	0.91642	0.15094	0.00218	6.38679
Arch	0.1796	0.37504	0.09536	0.01328	0.23552	0.04536	0.01872	0.2416
Beam	0.74625	1.43575	0.33975	0.05	0.839	0.183	0.0665	1.036

## Sheet: Fig7
a			b
stage	kg CO2 eq		stage	kg 1,4-DCB
Raw production	431000000		Raw production	97000000000
Construction stage	215000000		Construction stage	48500000000
Operational	2460		Operational	303000
c			d
stage	kg Cu eq		stage	kg oil eq
Raw production	901000		Raw production	549000000
Construction stage	450000		Construction stage	275000000
Operational	0.152		Operational	5630
e			f
stage	kg 1,4-DCB		stage	kg 1,4-DCB
Raw production	27100000000		Raw production	46100000000
Construction stage	13500000000		Construction stage	23100000000
Operational	587000		Operational	92500000000

## Sheet: Fig8
	Steel	Cement	Concrete	HDPE	Stone	Gravel and crushed	Asphalt
GWP	2620000	945000	527000	120000	41300	30900	20800
Human carcinogenic toxicity	883000000	25400000	19400000	28900000	3320000	5530000	4480000
Mineral resource scarcity	8300	328	203	0.335	148	21.1	1.09
Fossil resource scarcity	3460000	667000	498000	645000	0	66000	88800
Freshwater ecotoxicity	164000000	45000000	44400000	21300	0	21300	5220000
Marine ecotoxicity	287000000	72800000	73000000	29200	7120000	12000000	8830000

## Sheet: Fig9
	MS(Mt)	total	Global warming potential (GWP)	Human carcinogenic toxicity	Mineral resource scarcity	Fossil resource scarcity	Freshwater ecotoxicity	Marine ecotoxicity
Sand and crushed	151.31	17648200	30900	5530000	21.1	66000	21300	12000000
Steel	51.34	1340090000	2620000	883000000	8300	3460000	164000000	287000000
