# Supplementary material for: Material stock and environmental burdens of coastal bridge infrastructure in China: A bottom-up life cycle perspective
Source: PLoS One. 2026 Mar 18;21(3):e0339684. doi: 10.1371/journal.pone.0339684 (PMC12998831; doi:10.1371/journal.pone.0339684)
Supplement: S1 File — S1 Supplementary_All_Bridge_Points and PropertyInfo.xlsx. Spatial and attribute dataset of all cross-sea bridges analyzed in this study, including geographic coordinates (longitude and latitude), bridge names, bridge lengths, and structural types. S2 Supplementary_FigureData_Minimal.xlsx. Minimal datasets required to reproduce all quantitative figures presented in the manuscript. S3 Supplementary_Results_MFA_LCI_Impact Indicators.xlsx. Material stocks, material intensity, SimaPro LCI inputs, and life cycle environmental impact indicators by stage and by material. README.txt. Overview of the supplementary materials, including file structure, descriptions of each supplementary dataset, variables and units, data sources, and methodological notes. (ZIP) [file pone.0339684.s001.zip › Supporting information_Revised/S3 Supplementary_Results_MFA_LCI_Impact Indicators.xlsx]

## Sheet: MFA
MS calculation results for the 510 coastal bridges along the coast of China (Unit: Million tons).
Materials	Mcable-stayed	Msuspension	March	Mbeam	Total amount
Cement	35.75	11.85	2.25	2.99	52.82
Sand and Gravel	74.67	20.31	4.69	5.74	105.41
Crushed Stone	16.27	27.08	1.19	1.36	45.9
Asphalt	2.87	0.77	0.17	0.2	4.01
Steel	40.18	4.86	2.94	3.36	51.34
Stone	8.8	0.8	0.57	0.73	10.9
HDPE	3.83	0.01	0.23	0.27	4.34
Concrete	53.6	33.85	3.02	4.14	94.61
Total	235.96	99.53	15.06	18.79	369.32
Material intensity
Bridge Type	Cement_t/km	Cement_t/m²	Sand_t/km	Sand_t/m²	Crushed Stone_t/km	Crushed Stone_t/m²	Asphalt_t/km	Asphalt_t/m²	Steel_t/km	Steel_t/m²	Stone_t/km	Stone_t/m²	HDPE_t/km	HDPE_t/m²	Concrete_t/km	Concrete_t/m²
Suspension	0.902652	0.00347174	1.88545	0.00725175	0.410934	0.00158052	0.0725253	0.000278943	1.01467	0.00390258	0.222172	0.000854507	0.0966919	0.000371892	1.35336	0.00520523
Cable-stayed	2.23547	0.00745157	3.83208	0.0127736	5.10943	0.0170314	0.145283	0.000484277	0.916415	0.00305472	0.150943	0.000503145	0.00217925	7.26415e-06	6.38679	0.0212893
Arch	0.1796	0.00119733	0.37504	0.00250027	0.09536	0.000635733	0.01328	8.85333e-05	0.23552	0.00157013	0.04536	0.0003024	0.01872	0.0001248	0.2416	0.00161067
Beam	0.74625	0.00621875	1.43575	0.0119646	0.33975	0.00283125	0.05	0.000416667	0.839	0.00699167	0.183	0.001525	0.0665	0.000554167	1.036	0.00863333
T	4.06397	0.0183394	7.52832	0.0344902	5.95548	0.0220789	0.281088	0.00126842	3.00561	0.0155191	0.601475	0.00318505	0.184091	0.00105812	9.01775	0.0367385

## Sheet: LCI
Bridge Type	Phase	Material/Energy Input	Estimated Value	Unit
Cable-Stayed Bridge	Raw Material Production	Cement	0.9	Mt/km
		Steel	1.01	Mt/km
		Asphalt	0.07	Mt/km
		Concrete	1.35	Mt/km
		Other (Bitumen and other materials)	2.61	Mt/km
		Electricity	332000000	kWh
	Construction Phase	Material Transport Machinery	915	p
		Construction Machinery	6710	p
		Fuel	50000000000	kWh
		Electricity	37700000	kWh
	Operation and Maintenance Phase	Facility Repair	6739.84	m2
		Bridge Deck Repair	--	m2
		Spray Polyurea Elastomer	34094	kg
		Electricity	--	kWh
Suspension Bridge	Raw Material Production	Cement	2.23	Mt/km
		Steel	0.91	Mt/km
		Asphalt	0.14	Mt/km
		Concrete	6.38	Mt/km
		Other (Bitumen and other materials)	9.09	Mt/km
		Electricity	29100000	kWh
	Construction Phase	Material Transport Machinery	243	p
		Construction Machinery	1782	p
		Fuel	1340000000	kWh
		Electricity	101000	kWh
	Operation and Maintenance Phase	Facility Repair	2517.85	m2
		Bridge Deck Repair	--	m2
		Spray Polyurea Elastomer	20835	kg
		Electricity	--	kWh
Arch Bridge	Raw Material Production	Cement	0.18	Mt/km
		Steel	0.24	Mt/km
		Asphalt	0.01	Mt/km
		Concrete	0.24	Mt/km
		Other (Bitumen and other materials)	0.53	Mt/km
		Electricity	21000000	kWh
	Construction Phase	Material Transport Machinery	201	p
		Construction Machinery	1474	p
		Fuel	1110000000	kWh
		Electricity	83900	kWh
	Operation and Maintenance Phase	Facility Repair	2082.66	m2
		Bridge Deck Repair	--	m2
		Spray Polyurea Elastomer	16505	kg
		Electricity	--	kWh
Beam Bridge	Raw Material Production	Cement	0.75	Mt/km
		Steel	0.83	Mt/km
		Asphalt	0.05	Mt/km
		Concrete	1.04	Mt/km
		Other (Bitumen and other materials)	2.02	Mt/km
		Electricity	26800000	kWh
	Construction Phase	Material Transport Machinery	171	p
		Construction Machinery	1254	p
		Fuel	945000000	kWh
		Electricity	4,070,28	kWh
	Operation and Maintenance Phase	Facility Repair	1771.82	m2
		Bridge Deck Repair	--	m2
		Spray Polyurea Elastomer	27329	kg
		Electricity	--	kWh

## Sheet: LCA results
Environmental impact indicator results by lifecycle stage						Environmental impact indicator results by material category.
(a)GWP			(b)Human carcinogenic toxicity			(a)GWP(kg co2 eq)	Steel	Cement	Concrete	HDPE	Stone	Gravel and crushed stone	Asphalt
stage	kg co2 eq		stage	kg 1,4-DCB		Raw production	262000000	94500000	52700000	12000000	4130000	3090000	2080000
Raw production	4310000		Raw production	970000000
Construction stage	2160000		Construction stage	485000000		(b)Human carcinogenic toxicity(kg 1,4-DCB)	Steel	HDPE	Cement	Concrete	Gravel and crushed stone	Asphalt	Stone
Operational	80.7		Operational	5080		Raw production	88300000000	2890000000	2540000000	1940000000	553000000	448000000	332000000
总计	6.47008e+06		总计	1455005080
						(c)Mineral resource scarcity(kg Cu eq)	Steel	Cement	Concrete	Stone	Gravel and crushed stone	Asphalt	HDPE
(c)Mineral resource scarcity			(d)Fossil resource scarcity			Raw production	830000	32800	20300	14800	2110	109	33.5
stage	kg Cu eq		stage	kg oil eq
Raw production	9010		Raw production	5490000		(d)Fossil resource scarcity(kg oil eq)	Steel	Cement	HDPE	Concrete	Asphalt	Stone	Gravel and crushed stone
Construction stage	4500		Construction stage	2760000		Raw production	346000000	66700000	64500000	49800000	8880000	7200000	6600000
Operational	0.0102		Operational	289
总计	13510		总计	8250289		(e)Freshwater ecotoxicity(kg 1,4-DCB)	Steel	Cement	Concrete	Gravel and crushed stone	Asphalt	Stone	HDPE
						Raw production	16400000000	4500000000	4440000000	733000000	522000000	429000000	2130000
(e)Freshwater ecotoxicity			(f)Marine ecotoxicity
stage	kg 1,4-DCB		stage	kg 1,4-DCB		(f)Marine ecotoxicity(kg 1,4-DCB)	Steel	Concrete	Cement	Gravel and crushed stone	Asphalt	Stone	HDPE
Raw production	271000000		Raw production	461000000		Raw production	28700000000	7300000000	7280000000	1200000000	883000000	712000000	2920000
Construction stage	136000000		Construction stage	231000000
Operational	8340		Operational	14200
总计	407008340		总计	692014200
